# Supplementary material for: The Influence of Lanthanum Admixture on Microstructure and Electrophysical Properties of Lead-Free Barium Iron Niobate Ceramics
Source: Materials (Basel). 2024 Jul 25;17(15):3666. doi: 10.3390/ma17153666 (PMC11312510; doi:10.3390/ma17153666)
Supplement: Supplementary file 1 [file materials-17-03666-s001.zip]

Archive with 1 entries (1 files):
- materials-3112839-supplementary.pdf
